# Supplementary material for: Biochanin A enhances type H vessel formation and improves epiphysis deformities following ischemic osteonecrosis in juvenile mouse
Source: Front Nutr. 2025 Jul 2;12:1583539. doi: 10.3389/fnut.2025.1583539 (PMC12263671; doi:10.3389/fnut.2025.1583539)
Supplement: Supplementary file 2 [file Table_1.xlsx]

## Sheet: Sheet1
Reagent type	Designation	Source or reference	Identifiers	Additional information
Antibody	Anti-CD31(Goat, polyclonal)	R&D Systems	Cat#AF3628	IF (1:100)
Antibody	Anti-Endomucin (Rat, monoclonal)	Santa Cruz	Cat#SC-65495	IF (1:100)
Antibody	Anti-OSX (Mouse, monoclonal）	Santa Cruz	Cat#sc-393325	IF (1:100)
Antibody	Anti-RANK (Mouse, monoclonal）	Santa Cruz	Cat#sc-374360	IF (1:100)
Antibody	Anti-Cathepsin K (CTSK)(Mouse, monoclonal）	Santa Cruz	Cat#sc-48353	IF (1:100)
Antibody	Anti-ATP6V1B1+ ATP6V1B2 (Rabbit, polyclonal)	Abcam	Cat#Ab200839	IF (1:100)
Antibody	Anti-PDGF-B (Mouse, monoclonal)	Santa Cruz	Cat#sc-365805	IF (1:100)
Antibody	Anti-goat Alexa Fluor-488 (Donkey, polyclonal)	Invitrogen	Cat#A11055	IF (1:500)
Antibody	Anti-Rat Alexa Fluor-555 (Goat, polyclonal)	Cell Signaling	Cat#4417	IF (1:500)
Antibody	Anti-Mouse Alexa Fluor-555 (Goat, polyclonal)	Cell Signaling	Cat#4409	IF (1:500)
Antibody	Anti-Mouse Alexa Fluor-488 (Goat, polyclonal)	Cell Signaling	Cat#4408	IF (1:500)
Antibody	Anti-Mouse Alexa Fluor-594 (Goat, polyclonal)	Cell Signaling	Cat#8890	IF (1:500)
Antibody	Anti-Rabbit Alexa Fluor-488 (Goat, polyclonal)	Invitrogen	Cat#A11008	IF (1:500)
